# Supplementary material for: Comprehensive Analysis of VCAN Expression Profiles and Prognostic Values in HCC
Source: Front Genet. 2022 Jun 24;13:900306. doi: 10.3389/fgene.2022.900306 (PMC9263583; doi:10.3389/fgene.2022.900306)
Supplement: Supplementary file 2 [file DataSheet2.ZIP]

Archive with 35 entries (33 files):
- 2022-2-26-Script/
- 2022-2-26-Script/01-GetData-From-GEO.R
- 2022-2-26-Script/02-VennPlot-and-Overlapping-Genes.R
- 2022-2-26-Script/03-Metap-Integration.R
- 2022-2-26-Script/04-Network-Module-Pathway-Enrichment.R
- 2022-2-26-Script/05-VCAN-Expression-Plot.r
- 8103  CCK8.xlsx
- 8103transwell.xlsx
- 8103╗«║█.xlsx
- LM3  CCK8.xlsx
- LM3transwell.xlsx
- LM3╗«║█.xlsx
- sgs vcan transwell/
- sgs vcan transwell/01.png
- sgs vcan transwell/02.png
- sgs vcan transwell/03.png
- sgs vcan transwell/04.png
- sgs vcan transwell/05.png
- sgs vcan transwell/06.png
- sgs vcan transwell/07.png
- sgs vcan transwell/08.png
- sgs vcan transwell/09.png
- sgs vcan transwell/10.png
- sgs vcan transwell/11.png
- sgs vcan transwell/12.png
- sgs vcan transwell/13.png
- sgs vcan transwell/14.png
- sgs vcan transwell/15.png
- sgs vcan transwell/16.png
- sgs vcan transwell/17.png
- sgs vcan transwell/18.png
- sgs vcan transwell/19.png
- sgs vcan transwell/20.png
- sgs vcan transwell/21.png
- sgs vcan transwell/22.png
