# Supplementary material for: Comprehensive Analysis of VCAN Expression Profiles and Prognostic Values in HCC
Source: Front Genet. 2022 Jun 24;13:900306. doi: 10.3389/fgene.2022.900306 (PMC9263583; doi:10.3389/fgene.2022.900306)
Supplement: Supplementary file 2 [file DataSheet2.ZIP › 2022-2-26-Script/01-GetData-From-GEO.R]

# load Libraries
library(GEOquery)
library(limma)
library(umap)

# download expression data and sample information
#GSE124535 RNA-Seq
gset1 <- getGEO("GSE124535", GSEMatrix =TRUE, getGPL=FALSE)
if (length(gset1) > 1) idx <- grep("GPL20795", attr(gset1, "names")) else idx <- 1
gset1 <- gset1[[idx]]
write.table(pData(gset1), file="GSE124535.pData.txt", quote=F, sep="\t")
write.table(exprs(gset1), file="GSE124535.exprs.txt", quote=F, sep="\t")
#GSE136247 Affymetrix microarrays
gset2 <- getGEO("GSE136247", GSEMatrix =TRUE, getGPL=FALSE)
if (length(gset2) > 1) idx <- grep("GPL17586", attr(gset2, "names")) else idx <- 1
gset2 <- gset2[[idx]]
write.table(pData(gset2), file="GSE136247.pData.txt", quote=F, sep="\t")
write.table(exprs(gset2), file="GSE136247.exprs.txt", quote=F, sep="\t")
#GSE144269 RNA-seq
gset3 <- getGEO("GSE144269", GSEMatrix =TRUE, getGPL=FALSE)
if (length(gset3) > 1) idx <- grep("GPL24676", attr(gset3, "names")) else idx <- 1
gset3 <- gset3[[idx]]
write.table(pData(gset3), file="GSE144269.pData.txt", quote=F, sep="\t")
write.table(exprs(gset3), file="GSE144269.exprs.txt", quote=F, sep="\t")

# calculate Gene expression difference using ttest, and get p adjust value with BH correction
# output DEG 
# GSE124535: GSE124535.Result.Parse.txt.Uniq.txt.OE.txt
# GSE136247: GSE136247.Result.Parse.txt.Uniq.txt.OE.txt
# GSE144269: GSE144269.Result.Parse.txt.Uniq.txt.OE.txt
