# Supplementary material for: Comprehensive Analysis of VCAN Expression Profiles and Prognostic Values in HCC
Source: Front Genet. 2022 Jun 24;13:900306. doi: 10.3389/fgene.2022.900306 (PMC9263583; doi:10.3389/fgene.2022.900306)
Supplement: Supplementary file 2 [file DataSheet2.ZIP › 2022-2-26-Script/02-VennPlot-and-Overlapping-Genes.R]

# load libraries
library(VennDiagram)
library(dplyr)
library(clusterProfiler)
library(ggplot2)
library(scater)

# venn plot
# read in DEG
GSE124535 <- read.table("GSE124535.Result.Parse.txt.Uniq.txt.OE.txt", header=F, row.names=1, sep="\t")
GSE136247 <- read.table("GSE136247.Result.Parse.txt.Uniq.txt.OE.txt", header=F, row.names=1, sep="\t")
GSE144269 <- read.table("GSE144269_RSEM_Result.Parse.txt.Uniq.txt.OE.txt", header=F, row.names=1, sep="\t")
colnames(GSE124535) <- c("log2FC", "MeanExpr", "Pvalue", "Padj")
colnames(GSE136247) <- c("log2FC", "MeanExpr", "Pvalue", "Padj")
colnames(GSE144269) <- c("log2FC", "MeanExpr", "Pvalue", "Padj")
GSE124535.Sig <- GSE124535 %>% filter(log2FC >= 1, Padj <= 0.01)
GSE136247.Sig <- GSE136247 %>% filter(log2FC >= 1, Padj <= 0.01)
GSE144269.Sig <- GSE144269 %>% filter(log2FC >= 1, Padj <= 0.01)
GSE124535.Genes <- rownames(GSE124535.Sig)
GSE136247.Genes <- rownames(GSE136247.Sig)
GSE144269.Genes <- rownames(GSE144269.Sig)
venn.list <- list(GSE124535=GSE124535.Genes, GSE136247=GSE136247.Genes, GSE144269=GSE144269.Genes)
venn.diagram(x= venn.list, filename = "VCAN.VENN.png", height = 800, width = 600, resolution =300, imagetype="png", col="transparent", fill=c("cornflowerblue", "green", "darkorchid1"), alpha = 0.50, cex=0.4, cat.cex=0.4)
overlap.genes <- intersect(GSE124535.Genes, GSE136247.Genes)
overlap.genes <- intersect(overlap.genes, GSE144269.Genes)
overlap.genes.matrix <- as.matrix(overlap.genes)
write.table(overlap.genes.matrix, file="overlap.genes.vector.txt", quote=F, row.names=F, col.names=F)

# overlap genes were used for network analysis and identifying modules
