# Supplementary material for: Comprehensive Analysis of VCAN Expression Profiles and Prognostic Values in HCC
Source: Front Genet. 2022 Jun 24;13:900306. doi: 10.3389/fgene.2022.900306 (PMC9263583; doi:10.3389/fgene.2022.900306)
Supplement: Supplementary file 2 [file DataSheet2.ZIP › 2022-2-26-Script/03-Metap-Integration.R]

# load library
library(MetaVolcanoR)
library(dplyr)
library(reshape2)
library(tidyr)
library(ggplot2)


# integrating DEGs from different datasets using metap methods
# read in all Overlap.OE.txt
res01 <- read.table(file="GSE124535.Result.Parse.txt.Uniq.txt", header = T, row.names = 1, as.is = T, sep = "\t")
res01$Symbol <- row.names(res01)
tmp <- res01[res01$p_val_adj >0, ]
if(nrow(res01[res01$p_val_adj ==0, ]) >0 ){
    res01[res01$p_val_adj ==0, ]$p_val_adj <- min(tmp$p_val_adj)
}

res02 <- read.table(file="GSE136247.Result.Parse.txt.Uniq.txt", header = T, row.names = 1, as.is = T, sep = "\t")
res02$Symbol <- row.names(res02)
tmp <- res02[res02$p_val_adj >0, ]
if(nrow(res02[res02$p_val_adj ==0, ]) >0 ){
    res02[res02$p_val_adj ==0, ]$p_val_adj <- min(tmp$p_val_adj)
}

res03 <- read.table(file="GSE144269_RSEM_Result.Parse.txt.Uniq.txt", header = T, row.names = 1, as.is = T, sep = "\t")
res03$Symbol <- row.names(res03)
tmp <- res03[res03$p_val_adj >0, ]
if(nrow(res03[res03$p_val_adj ==0, ]) >0 ){
    res03[res03$p_val_adj ==0, ]$p_val_adj <- min(tmp$p_val_adj)
}

# MetaVolcanoR analysis
GElist <- list(res01=res01, res02=res02, res03=res03)
GE.MetaVolcano <- combining_mv(diffexp=GElist,
                   pcriteria='Pvalue', 
                   foldchangecol='log2FC',
                   genenamecol='Symbol',
                   geneidcol=NULL,
                   metafc='Mean',
                   metathr=0.02, 
                   collaps=TRUE,
                   jobname="MetaVolcano",
                   outputfolder=".",
                   draw='PDF')
GE.MetaVolcano@MetaVolcano$data$metapadj <- p.adjust(GE.MetaVolcano@MetaVolcano$data$metap)
OE.MetaVolcano <- GE.MetaVolcano@MetaVolcano$data
rownames(OE.MetaVolcano) <- OE.MetaVolcano$Symbol
Meta.Result <- data.frame(Gene=OE.MetaVolcano$Symbol, metalog2FC=OE.MetaVolcano$metafc, metapvalue=OE.MetaVolcano$metap, metapadj=OE.MetaVolcano$metapadj)
rownames(Meta.Result) <- Meta.Result$Gene
Meta.Result.Filter <- Meta.Result %>% filter(metalog2FC > 1, metapadj < 0.01) %>% arrange(metapadj, desc(metalog2FC))
write.table(Meta.Result.Filter, file="Overlap.OE.Metap.Result.txt", quote=F, sep="\t")
