# Supplementary material for: Comprehensive Analysis of VCAN Expression Profiles and Prognostic Values in HCC
Source: Front Genet. 2022 Jun 24;13:900306. doi: 10.3389/fgene.2022.900306 (PMC9263583; doi:10.3389/fgene.2022.900306)
Supplement: Supplementary file 2 [file DataSheet2.ZIP › 2022-2-26-Script/04-Network-Module-Pathway-Enrichment.R]

# load libraries
library(dplyr)
library(clusterProfiler)
library(ggplot2)

# Hallmark pathway analysis
hallmark <- read.gmt("msigdb gmt file")
res <- read.table(file = "9606.gene.filter.DEG-Both.txt.defaultnode.txt", header = T, sep = "\t")
# note 9606.gene.filter.DEG-Both.txt.defaultnode.txt is the network analysis result
res.m1 <- res %>% filter(Clusters=="Module-1")
res.m2 <- res %>% filter(Clusters=="Module-2")
res.m1.gene <- res.m1$name
res.m2.gene <- res.m2$name
egmt.m1 <- enricher(res.m1.gene, TERM2GENE=hallmark)
egmt.m2 <- enricher(res.m2.gene, TERM2GENE=hallmark)
P1.1 <- barplot(egmt.m1, showCategory=10) + ggtitle("hallmark enrichment for genes in module-1")
P1.2 <- barplot(egmt.m2, showCategory=10) + ggtitle("hallmark enrichment for genes in module-2")
P2.1 <- dotplot(egmt.m1, showCategory=10) + ggtitle("hallmark enrichment for genes in module-1")
P2.2 <- dotplot(egmt.m2, showCategory=10) + ggtitle("hallmark enrichment for genes in module-2")
ggsave(filename = "PathwayEnrichment.Boxplot.Module-1.jpeg", plot = P1.1, width = 10, height = 4, dpi = 300)
ggsave(filename = "PathwayEnrichment.Boxplot.Module-2.jpeg", plot = P1.2, width = 10, height = 4, dpi = 300)
ggsave(filename = "PathwayEnrichment.Dotplot.Module-1.jpeg", plot = P2.1, width = 10, height = 4, dpi = 300)
ggsave(filename = "PathwayEnrichment.Dotplot.Module-2.jpeg", plot = P2.2, width = 10, height = 4, dpi = 300)
