# Supplementary material for: Comprehensive Analysis of VCAN Expression Profiles and Prognostic Values in HCC
Source: Front Genet. 2022 Jun 24;13:900306. doi: 10.3389/fgene.2022.900306 (PMC9263583; doi:10.3389/fgene.2022.900306)
Supplement: Supplementary file 2 [file DataSheet2.ZIP › 2022-2-26-Script/05-VCAN-Expression-Plot.r]

# load libraries
library(dplyr)
library(ggplot2)

# GSE124535 RNA-Seq
expr <- read.table(file="GSE124535.exprs.txt", header=T, sep="\t")
meta <- read.table(file="GSE124535.pData.txt", header=T, sep="\t")
gene_symbol.table <- table(expr$gene_symbol)
gene_symbol.table.uniq <- gene_symbol.table[gene_symbol.table ==1]
gene_symbol <- names(gene_symbol.table.uniq)
expr <- expr[expr$gene_symbol %in% gene_symbol, ]
rownames(expr) <- expr$gene_symbol
expr <- expr[, 5:ncol(expr)]
meta <- data.frame(sample=substr(x = colnames(expr), start = 1, stop = 4), tissue=substr(x = colnames(expr), start = 5, stop = 5))
rownames(meta) <- colnames(expr)
meta[meta$tissue == "P", ]$tissue <- "Normal"
meta[meta$tissue == "T", ]$tissue <- "Tumor"
meta <- meta %>% arrange(tissue, sample)
expr <- expr[, rownames(meta)]
expr <- t(expr)
meta$VCAN <- expr[, "VCAN"]
meta$logVCAN <- log2(meta$VCAN+1)
P1 <- ggpaired(meta, x = "tissue", y = "logVCAN",
                color = "tissue",
                palette = "jco",
                line.color = "gray", line.size = 0.2,
                xlab = '',
                ylab = 'Normalized expression',
                main = "VCAN Expression (GSE124535)")
P1 <- P1 + stat_compare_means(#label = "p.format", #显著性表示方式:'p.signif'、'p.format'
                        method = 't.test',
                        paired = TRUE, #配对t检验
                        label.y = 6, label.x = 1.2) # p值在X、Y轴上的位置
ggsave(filename = "VCAN.Expression.GSE124535.jpeg", plot = P1, width = 6, height = 4, dpi = 300)

#GSE136247 Affymetrix microarrays
setwd("C:/Workplace/BD.Download/GSE136247/")
expr <- read.table(file="GSE136247.expr.txt", header=T, row.names = 1)
meta <- read.table(file="GSE136247.meta.txt", header=T, row.names = 1)
gene <- read.table(file="GSE136247.Header.Parse.Filter.txt", header=T, row.names = 1)
gene_symbol.table <- table(gene$GeneName)
gene_symbol.table.uniq <- gene_symbol.table[gene_symbol.table ==1]
gene_symbol <- names(gene_symbol.table.uniq)
gene <- gene[gene$GeneName %in% gene_symbol, ]
ids <- intersect(rownames(expr), rownames(gene))
expr <- expr[ids, ]
gene <- gene[ids, ]
rownames(expr) <- gene$GeneName
sample.table <- table(meta$sample)
sample.table.uniq <- sample.table[sample.table == 2]
sample <- names(sample.table.uniq)
meta <- meta[meta$sample %in% sample, ]
meta <- meta %>% arrange(tissue, sample)
expr <- expr[, rownames(meta)]
expr <- t(expr)
meta$VCAN <- expr[, "VCAN"]
meta$logVCAN <- log2(meta$VCAN+1)
P1 <- ggpaired(meta, x = "tissue", y = "VCAN",
                color = "tissue",
                palette = "jco",
                line.color = "gray", line.size = 0.2,
                xlab = '',
                ylab = 'Normalized expression',
                main = "VCAN Expression (GSE136247)")
P1 <- P1 + stat_compare_means(#label = "p.format", #显著性表示方式:'p.signif'、'p.format'
                        method = 't.test',
                        paired = TRUE, #配对t检验
                        label.y = 10, label.x = 1.2) # p值在X、Y轴上的位置
ggsave(filename = "VCAN.Expression.GSE136247.jpeg", plot = P1, width = 6, height = 4, dpi = 300)

#GSE144269 RNA-seq
setwd("C:/Workplace/BD.Download/GSE144269/")
expr <- read.table(file="GSE144269_expr.txt", header=T, row.names = 1)
meta <- read.table(file="GSE144269_meta.txt", header=T, row.names = 1)
gene_symbol.table <- table(expr$gene)
gene_symbol.table.uniq <- gene_symbol.table[gene_symbol.table ==1]
gene_symbol <- names(gene_symbol.table.uniq)
expr <- expr[expr$gene %in% gene_symbol, ]
rownames(expr) <- expr$gene
expr <- expr[, 2:ncol(expr)]
expr <- calculateTPM(expr)
sample.table <- table(meta$sample)
sample.table.uniq <- sample.table[sample.table == 2]
sample <- names(sample.table.uniq)
meta <- meta[meta$sample %in% sample, ]
meta <- meta[meta$sample != "S1" & meta$sample != "S50", ]
meta[meta$tissue == "B", ]$tissue <- "Normal"
meta[meta$tissue == "A", ]$tissue <- "Tumor"
meta <- meta %>% arrange(tissue, sample)
expr <- expr[, rownames(meta)]
expr <- t(expr)
meta$VCAN <- expr[, "VCAN"]
meta$logVCAN <- log2(meta$VCAN+1)
P1 <- ggpaired(meta, x = "tissue", y = "logVCAN",
                color = "tissue",
                palette = "jco",
                line.color = "gray", line.size = 0.2,
                xlab = '',
                ylab = 'Normalized expression',
                main = "VCAN Expression (GSE144269)")
P1 <- P1 + stat_compare_means(#label = "p.format", #显著性表示方式:'p.signif'、'p.format'
                        method = 't.test',
                        paired = TRUE, #配对t检验
                        label.y = 12, label.x = 1.2) # p值在X、Y轴上的位置
ggsave(filename = "VCAN.Expression.GSE144269.jpeg", plot = P1, width = 6, height = 4, dpi = 300)
