# Supplementary material for: Comprehensive Analysis of VCAN Expression Profiles and Prognostic Values in HCC
Source: Front Genet. 2022 Jun 24;13:900306. doi: 10.3389/fgene.2022.900306 (PMC9263583; doi:10.3389/fgene.2022.900306)
Supplement: Supplementary file 2 [file DataSheet2.ZIP › 8103 CCK8.xlsx]

## Sheet: Sheet1
SI	0h	0.2131	0.2211	0.233	0.2002	0.212	NC	0.2165	0.2201	0.2129	0.2371	0.2249
	24h	0.3142	0.2941	0.2924	0.292	0.2999		0.3109	0.3178	0.3381	0.3302	0.3171
	48h	0.4105	0.4353	0.4012	0.3134	0.4032		0.4703	0.422	0.4607	0.4765	0.5233
	72h	0.6163	0.597	0.5841	0.5742	0.6601		0.6964	0.8005	0.7505	0.7341	0.7299
	96h	0.86	0.8742	0.8803	0.8315	0.909		1.141	1.1808	1.243	1.225	1.1827
OV	0h	0.2079	0.2387	0.2157	0.2268	0.2165	VE	0.2075	0.2097	0.2162	0.2479	0.2207
	24h	0.3638	0.3381	0.3388	0.3549	0.3662		0.2808	0.2996	0.2978	0.3018	0.2852
	48h	0.5963	0.6231	0.5639	0.5732	0.5875		0.4762	0.4757	0.5047	0.4555	0.4766
	72h	0.9798	0.9931	0.967	0.9363	0.9912		0.7695	0.7302	0.7004	0.7868	0.77
	96h	1.2209	1.2355	1.2249	1.165	1.2748		0.937	1.0485	0.9672	0.9796	1.0107
