# Supplementary material for: Comprehensive Analysis of VCAN Expression Profiles and Prognostic Values in HCC
Source: Front Genet. 2022 Jun 24;13:900306. doi: 10.3389/fgene.2022.900306 (PMC9263583; doi:10.3389/fgene.2022.900306)
Supplement: Supplementary file 2 [file DataSheet2.ZIP › 8103transwell.xlsx]

## Sheet: Sheet1
INVASION
	SI	87	77	93		164		0.530488	0.469512	0.567073
	NC	178	151	163				1.08537	0.920732	0.993902
	OV	297	331	321				1.49246	1.66332	1.61307
	VE	216	197	184		199		1.08543	0.98995	0.924623
MIGRTION	SI	192	188	176		322.667		0.595041	0.582645	0.545454
	NC	313	347	308				0.970041	1.07541	0.954545
	OV	615	621	595				1.54782	1.56292	1.49748
	VE	407	381	404		397.333		1.02433	0.958893	1.01678
