# Supplementary material for: Comprehensive Analysis of VCAN Expression Profiles and Prognostic Values in HCC
Source: Front Genet. 2022 Jun 24;13:900306. doi: 10.3389/fgene.2022.900306 (PMC9263583; doi:10.3389/fgene.2022.900306)
Supplement: Supplementary file 2 [file DataSheet2.ZIP › 8103╗«║█.xlsx]

## Sheet: Sheet1
SI	0h	0.29	0.32	0.3		0.303333		0.956045	1.05495	0.989012
	24h	0.2	0.19	0.18				0.659341	0.626374	0.593407
	48h	0.16	0.14	0.17				0.527473	0.461539	0.56044
NC	0h	0.34	0.33	0.35		0.34		1	0.970588	1.02941
	24h	0.13	0.11	0.1				0.382353	0.323529	0.294118
	48h	0.09	0.06	0.07				0.264706	0.176471	0.205882
OV	0h	0.35	0.34	0.35		0.346667		1.00961	0.980768	1.00961
	24h	0.12	0.13	0.1				0.346154	0.375	0.288461
	48h	0.06	0.05	0.04				0.173077	0.144231	0.115385
VE	0h	0.37	0.36	0.36		0.363333		1.01835	0.990827	0.990827
	24h	0.21	0.19	0.22				0.577982	0.522936	0.605505
	48h	0.12	0.13	0.1				0.330276	0.357798	0.27523
