# Supplementary material for: Comprehensive Analysis of VCAN Expression Profiles and Prognostic Values in HCC
Source: Front Genet. 2022 Jun 24;13:900306. doi: 10.3389/fgene.2022.900306 (PMC9263583; doi:10.3389/fgene.2022.900306)
Supplement: Supplementary file 2 [file DataSheet2.ZIP › LM3 CCK8.xlsx]

## Sheet: Sheet1
SI	0h	0.2132	0.2008	0.2292	0.2182	0.2137		NC	0.2256	0.2409	0.214	0.2098	0.2022
	24h	0.2766	0.2455	0.2194	0.2631	0.2594			0.2808	0.2451	0.227	0.2784	0.266
	48h	0.3883	0.3521	0.3419	0.3773	0.3376			0.4227	0.4389	0.4311	0.421	0.4087
	72h	0.5604	0.5361	0.5643	0.5469	0.4904			0.6527	0.668	0.652	0.721	0.6687
	96h	0.8232	0.8183	0.8302	0.808	0.7654			1.1025	1.0962	1.0517	1.0952	1.1024
OV	0h	0.2136	0.2085	0.2099	0.2194	0.211		VE	0.198	0.2084	0.2146	0.1946	0.2184
	24h	0.3036	0.3124	0.3186	0.3044	0.3187			0.2813	0.2711	0.3034	0.2999	0.3026
	48h	0.5505	0.5983	0.5569	0.5578	0.5512			0.4742	0.4129	0.4077	0.4776	0.4925
	72h	0.8827	0.8856	0.8695	0.8245	0.8798			0.7204	0.7021	0.709	0.7021	0.7464
	96h	1.2066	1.2977	1.2074	1.219	1.1975			0.9294	0.9506	0.9147	0.9059	0.9565
