# Supplementary material for: Comprehensive Analysis of VCAN Expression Profiles and Prognostic Values in HCC
Source: Front Genet. 2022 Jun 24;13:900306. doi: 10.3389/fgene.2022.900306 (PMC9263583; doi:10.3389/fgene.2022.900306)
Supplement: Supplementary file 2 [file DataSheet2.ZIP › LM3transwell.xlsx]

## Sheet: Sheet1
INVASION
	SI	136	151	130		239		0.569038	0.631799	0.543933
	NC	239	256	222				1	1.07113	0.92887
	OV	468	410	416				2.04665	1.793	1.81924
	VE	247	225	214		228.667		1.08017	0.983965	0.93586
MIGRTION	SI	188	201	184		377.667		0.497793	0.532215	0.487202
	NC	413	377	343				1.09356	0.998235	0.908208
	OV	823	790	767				1.93495	1.85737	1.80329
	VE	461	416	399		425.333		1.08386	0.978057	0.938088
