# Supplementary material for: Comprehensive Analysis of VCAN Expression Profiles and Prognostic Values in HCC
Source: Front Genet. 2022 Jun 24;13:900306. doi: 10.3389/fgene.2022.900306 (PMC9263583; doi:10.3389/fgene.2022.900306)
Supplement: Supplementary file 2 [file DataSheet2.ZIP › LM3╗«║█.xlsx]

## Sheet: Sheet1
SI	0h	0.3	0.31	0.3		0.306667		0.97826	1.01087	0.97826
	24h	0.2	0.22	0.19				0.652173	0.717391	0.619565
	48h	0.1	0.13	0.09				0.326087	0.423913	0.293478
NC	0h	0.32	0.33	0.32		0.323333		0.989692	1.02062	0.989692
	24h	0.13	0.15	0.12				0.402062	0.463918	0.371134
	48h	0.08	0.05	0.06				0.247423	0.154639	0.185567
OV	0h	0.32	0.33	0.3		0.316667		1.01053	1.0421	0.947367
	24h	0.14	0.16	0.13				0.442105	0.505263	0.410526
	48h	0.06	0.04	0.06				0.189473	0.126316	0.189473
VE	0h	0.33	0.34	0.33		0.333333		0.990001	1.02	0.990001
	24h	0.19	0.2	0.17				0.570001	0.600001	0.510001
	48h	0.1	0.09	0.08				0.3	0.27	0.24
